# Supplementary material for: Integrated Transcriptome and 16S rDNA Analyses Reveal That Transport Stress Induces Oxidative Stress and Immune and Metabolic Disorders in the Intestine of Hybrid Yellow Catfish (Tachysurus fulvidraco♀ × Pseudobagrus vachellii♂)
Source: Antioxidants (Basel). 2022 Aug 31;11(9):1737. doi: 10.3390/antiox11091737 (PMC9496016; doi:10.3390/antiox11091737)
Supplement: Supplementary file 1 [file antioxidants-11-01737-s001.zip]

Archive with 1 entries (1 files):
- antioxidants-1858613-supplementary.pdf
